# Supplementary material for: Optimization and Evaluation of the In Vitro Permeation Parameters of Topical Products with Non-Steroidal Anti-Inflammatory Drugs through Strat-M® Membrane
Source: Pharmaceutics. 2021 Aug 20;13(8):1305. doi: 10.3390/pharmaceutics13081305 (PMC8398299; doi:10.3390/pharmaceutics13081305)
Supplement: Supplementary file 1 [file pharmaceutics-13-01305-s001.zip]

Archive with 1 entries (1 files):
- pharmaceutics-1301675-supplementary.pdf
